# Supplementary material for: Analgesic Effect of a Novel Intravenous Ibuprofen-Low-Dose Tramadol Combination: A Multimodal Approach to Moderate-to-Severe Postoperative Dental Pain
Source: Pharmaceutics. 2025 Sep 24;17(10):1248. doi: 10.3390/pharmaceutics17101248 (PMC12566731; doi:10.3390/pharmaceutics17101248)
Supplement: Supplementary file 1 [file pharmaceutics-17-01248-s001.zip]

Archive with 3 entries (2 files):
- supp files/
- supp files/Supp file Ap1_Synopsis_ protocol.pdf
- supp files/supp file Appendix 2_study team.pdf
